# Supplementary material for: Seeking out the primary tumour: multi-modality imaging of metastatic cardiac angiosarcoma
Source: Eur Heart J Imaging Methods Pract. 2025 Oct 24;3(4):qyaf130. doi: 10.1093/ehjimp/qyaf130 (PMC12596344; doi:10.1093/ehjimp/qyaf130)
Supplement: qyaf130_Supplementary_Data [file qyaf130_supplementary_data.zip]

Archive with 8 entries (8 files):
- Video S1 - TTE apical four-chamber view.mp4
- Video S2 - CMR short axis stack.mp4
- Video S3 - CMR RV axial cine.mp4
- Video S4 - CMR LVOT coronal cine.mp4
- Video S5 - CMR first-pass perfusion cine.mp4
- Video S6 - CMR short-axis late gadolinium enhancement.mp4
- Video S7 - CMR Phase-Sensitive Inversion Recovery LGE.mp4
- Video S8 - Intracardiac echocardiography.mp4
